# Supplementary material for: Transient growth factor expression via mRNA in lipid nanoparticles promotes hepatocyte cell therapy in mice
Source: Nat Commun. 2024 Jun 12;15:5010. doi: 10.1038/s41467-024-49332-8 (PMC11169405; doi:10.1038/s41467-024-49332-8)
Supplement: Supplementary file 4 — Source Data [file 41467_2024_49332_MOESM4_ESM.xlsx]

## Sheet: Fig. 1b
Figure 1b
		% p21+ Hepatocytes
		Mouse 1	Mouse 2	Mouse 3
	Null	21.5734	11.2397	12.74
	p21	84.934	88.2187	87.8663

## Sheet: Fig. 1e
Figure 1e
		Serum HGF (ng/mL)
		Mouse 1	Mouse 2	Mouse 3	Mouse 4
	0 hours	0	0	0
	5 hours	3.962	1.71	0.9634
	24 hours	5.41	4.809	9.745
	48 hours	5.058	6.007	4.747
	72 hours	4.482	4.121	4.593	3.583

## Sheet: Fig. 1f
Figure 1f
		Serum EGF (ng/mL)
		Mouse 1	Mouse 2	Mouse 3
	0 hours	0	0	0
	5 hours	0.002797	0.005039	0.002562
	24 hours	1.941	1.909	2.261
	48 hours	0.7779	0.8161	0.5815
	72 hours	0.00657	0.008727	0.01482

## Sheet: Fig. 1i
Figure 1i
			EdU+ Hepatocytes/Field
			Mouse 1	Mouse 2	Mouse 3
	No AAV8	Luc	8	10	13.6667
		HGF+EGF	90.3333	53	32.3333
	AAV8-TBG-p21	Luc	5	4.2	3.2
		HGF+EGF	5.6	2.2	7.4

## Sheet: Fig. 2c
Figure 2c
		# PHH Clusters/Field
		Mouse 1	Mouse 2	Mouse 3	Mouse 4	Mouse 5
	Control	2	2.33333	2	3.66667	1.33333
	p21	8.66667	7	8.66667		4.33333
	HGF+EGF	9	7.66667	11.3333	10.6667	9.66667
	p21 & HGF+EGF	10	9.66667	7.33333	11	13.6667

## Sheet: Fig. 2d
Figure 2d
		# PHHs/Cluster
		Mouse 1	Mouse 2	Mouse 3	Mouse 4	Mouse 5
	Control	1.66667	2.57143	1.85714	2.27273	2.2
	p21	3.15385	5.71429	4.65385		4.46154
	HGF+EGF	5.74074	4.78261	4.5	5.3125	4.24138
	p21 & HGF+EGF	16.4333	9.41379	17.4091	11.2727	12.8049

## Sheet: Fig. 2e
Figure 2e
		# EdU+ PHHs/Cluster
		Mouse 1	Mouse 2	Mouse 3	Mouse 4	Mouse 5
	Control	0	0	0	0	0
	p21	0.230769	0.333333	0.307692		0.230769
	HGF+EGF	0.148148	0.0434783	0.0294118	0.0625	0.0344828
	p21 & HGF+EGF	1.23333	0.758621	0.809524	0.757576	0.829268

## Sheet: Fig. 2f
Figure 2f
		% hALB+ Ku80+ Area
		Mouse 1	Mouse 2	Mouse 3	Mouse 4	Mouse 5
	Control	0.0572803	0.0766116	0.0928299	0.113209	0.0674996
	p21	0.555136	0.393113	0.431536		0.284994
	HGF+EGF	0.562361	0.449618	0.647752	0.650706	0.666765
	p21 & HGF+EGF	1.61637	1.92712	1.07765	1.29545	1.65625

## Sheet: Fig. 2g
Figure 2g
			Human Serum Albumin (mg/mL)
			Mouse 1	Mouse 2	Mouse 3	Mouse 4	Mouse 5
	Control	0 weeks	0	0	0	0	0
		1 week	0.01325	0.01406	0.005627	0.01293	0.008673
		2 weeks	0.02549	0.02917	0.006378	0.02399	0.01327
	p21	0 weeks	0	0	0		0
		1 week	0.0177	0.04178	0.05514		0.01894
		2 weeks	0.02855	0.1271	0.1299		0.0558
	HGF+EGF	0 weeks	0	0	0	0	0
		1 week	0.08939	0.07109	0.0887	0.1033	0.08559
		2 weeks	0.2291	0.2041	0.2314	0.245	0.2848
	p21 & HGF+EGF	0 weeks	0	0	0	0	0
		1 week		0.06116	0.0755	0.06971	0.06122
		2 weeks	0.7238	0.4528	0.6732	0.4608	0.3862

## Sheet: Fig. 3c
Figure 3c
		% hALB+ Ku80+ Area
		Mouse 1	Mouse 2	Mouse 3	Mouse 4	Mouse 5
	Control	1.12629	5.82082	1.34027	1.04624	0.71066
	p21 & HGF+EGF	35.154	23.1717	19.7249	38.8123	25.0543

[truncated: 12 more sheets: Fig. 3d, Fig. 3f, Fig. 3g, Fig. 3h, Fig. 3i, Fig. 4d, Fig. 4e, Fig. 4f, Fig. 4g, Fig. 4h, Supplementary Fig. 2a, Supplementary Fig. 4b]
